# Supplementary material for: Influence of Dietary Inulin on Fecal Microbiota, Cardiometabolic Risk Factors, Eicosanoids, and Oxidative Stress in Rats Fed a High-Fat Diet
Source: Foods. 2022 Dec 16;11(24):4072. doi: 10.3390/foods11244072 (PMC9778385; doi:10.3390/foods11244072)
Supplement: Supplementary file 1 [file foods-11-04072-s001.zip]

Archive with 1 entries (1 files):
- foods-2061366-supplementary.pdf
